# Supplementary material for: TBL1 is required for the mesenchymal phenotype of transformed breast cancer cells
Source: Cell Death Dis. 2019 Jan 31;10(2):95. doi: 10.1038/s41419-019-1310-1 (PMC6355934; doi:10.1038/s41419-019-1310-1)
Supplement: Supplementary file 4 — Supplementary Table S1 [file 41419_2019_1310_MOESM4_ESM.xlsx]

## Sheet: Hoja1
Supplementary Table 1.- Levels of expression (in log2 scale) of 824 epigenetic and
chromatin factors in HMEC-RAS-ZEB and HMEC-RAS cell lines.
Differential expression among both cell lines is also provided. Data obtained
from GSE32727.
Gene Symbol	Expression in HMEC-RAS-ZEB	Expression in HMEC-RAS	Fold Change
LOX	11.2082	7.40069	3.80751
PRDM1	9.66847	5.95616	3.71231
TBL1X	8.23704	4.71907	3.51797
ZNF711	8.34863	5.46106	2.88757
MBD5	5.74943	3.00763	2.7418
ZBTB16	7.13767	4.47764	2.66003
CUL4B	11.1814	8.7176	2.4638
MORF4L2	7.9341	5.4748	2.4593
FKBP5	11.3566	9.15437	2.20223
PYGO1	6.29742	4.11123	2.18619
BCOR	7.93239	5.7689	2.16349
BRWD1	7.14576	5.11631	2.02945
PAK2	5.0832	3.12001	1.96319
KAT2B	6.01094	4.13217	1.87877
TNRC18	6.06524	4.23465	1.83059
FOXO1	9.34239	7.54298	1.79941
CTBP2	5.80083	4.04175	1.75908
PRKCA	8.20184	6.49775	1.70409
KDM5B	4.51	2.82483	1.68517
PWWP2B	6.42433	4.74428	1.68005
EED	5.49821	3.82241	1.6758
PIWIL4	6.05973	4.39993	1.6598
ZMYM2	6.54669	4.89459	1.6521
JAK2	6.70274	5.0508	1.65194
SMARCA2	6.02458	4.4017	1.62288
SNAI2	12.9264	11.3296	1.5968
ARID1A	5.51312	3.91725	1.59587
SMARCA1	9.38021	7.80555	1.57466
SUPT7L	6.76915	5.22669	1.54246
HMGN5	6.44484	4.91065	1.53419
ELP2	8.12707	6.62135	1.50572
UCHL5	5.17198	3.71174	1.46024
ATF7IP	4.54822	3.13732	1.4109
KDM6B	8.93112	7.52329	1.40783
BRD3	5.60035	4.19944	1.40091
MBD4	7.60556	6.20764	1.39792
EXOSC3	6.08079	4.68343	1.39736
USP49	6.47584	5.07948	1.39636
TDRD3	7.66745	6.27171	1.39574
ZCWPW2	4.14639	2.75966	1.38673
PHF10	12.988	11.6276	1.3604
FAM175A	9.63432	8.27616	1.35816
GATAD2B	7.18424	5.8301	1.35414
EID1	11.5975	10.2557	1.3418
CDK17	11.0498	9.7147	1.3351
SFMBT2	4.39808	3.07462	1.32346
PHF2	5.21634	3.90248	1.31386
PHF21B	3.94614	2.63272	1.31342
SIRT5	6.95794	5.66774	1.2902
CRB2	5.11971	3.83175	1.28796
NAP1L1	11.9374	10.6548	1.2826
NCOA1	5.40388	4.12491	1.27897
KMT2D	5.90551	4.63653	1.26898
MLL4	5.90551	4.63653	1.26898
NEK9	10.0799	8.82466	1.25524
HDAC4	8.00621	6.75267	1.25354
CHD6	8.06671	6.81538	1.25133
ATF2	10.4889	9.24495	1.24395
PHF21A	9.15216	7.91446	1.2377
TLE4	5.58089	4.34419	1.2367
CDK9	6.02509	4.78912	1.23597
EYA3	3.79501	2.56358	1.23143
PHF17	8.46972	7.24636	1.22336
PHF14	5.93465	4.71138	1.22327
ATM	10.2824	9.07025	1.21215
TADA1	3.99716	2.78665	1.21051
SUZ12	4.44472	3.23786	1.20686
MBTD1	7.12849	5.92342	1.20507
SIRT1	9.53383	8.33241	1.20142
USP12	5.71409	4.52135	1.19274
RB1	5.65326	4.46077	1.19249
KDM4D	6.65381	5.49372	1.16009
SAP30	10.1433	8.99052	1.15278
ASXL3	4.04958	2.89714	1.15244
BMI1	9.97566	8.82466	1.151
PHF8	3.88019	2.73547	1.14472
CSRP2BP	6.60569	5.46329	1.1424
SUPT16H	8.97799	7.83906	1.13893
DDX50	6.28729	5.14886	1.13843
TRIM24	3.81994	2.68256	1.13738
GADD45B	7.42659	6.30047	1.12612
SAP30L	8.36188	7.23778	1.1241
PHF20	9.6806	8.56052	1.12008
KMT2A	4.66815	3.55175	1.1164
MLL	4.66815	3.55175	1.1164
REST	10.0823	8.98293	1.09937
PADI1	7.33297	6.23387	1.0991
DNAJC1	9.48492	8.38652	1.0984
TLE1	6.06534	4.96721	1.09813
CBX5	4.08049	2.98852	1.09197
TEX10	5.72305	4.63178	1.09127
PRMT2	7.98577	6.898	1.08777
PRKAA1	4.10017	3.01849	1.08168
SIRT4	4.70763	3.63873	1.0689
RNF40	6.26398	5.1958	1.06818
MLLT6	5.23384	4.16804	1.0658
MGEA5	3.86588	2.80264	1.06324
HUWE1	5.44495	4.38594	1.05901
TDRD6	4.52767	3.46908	1.05859
SATB2	7.6088	6.56065	1.04815
GADD45A	13.0065	11.9666	1.0399
OGT	8.83007	7.79944	1.03063
TET3	5.71274	4.68343	1.02931
NCOA3	9.72636	8.69788	1.02848
TAF9B	8.21457	7.18678	1.02779
KDM3A	9.68067	8.66514	1.01553
SMARCA4	6.22213	5.20995	1.01218
ELP3	9.19704	8.186	1.01104
TLK1	5.25979	4.25138	1.00841
CUL5	9.9654	8.95808	1.00732
TDG	10.1825	9.1802	1.0023
CHD2	4.61146	3.61107	1.00039
STK4	9.23246	8.23973	0.99273
SYNCRIP	6.19796	5.20889	0.98907
NSL1	5.30445	4.31804	0.98641
MST1	7.89699	6.91476	0.98223
SETD2	6.40135	5.42128	0.98007
TAF7	10.3764	9.40076	0.97564
PRG4	3.52626	2.55281	0.97345
TSSK6	5.84943	4.87809	0.97134
HDAC8	7.90771	6.93749	0.97022
ATRX	8.81415	7.84445	0.9697
MPHOSPH8	9.27207	8.3026	0.96947
ARID1B	8.94098	7.97453	0.96645
CUL2	6.30538	5.35126	0.95412
DPF1	5.36105	4.40712	0.95393
UBR2	3.13264	2.18116	0.95148
KIAA2026	4.74417	3.79819	0.94598
HLTF	10.0755	9.13269	0.94281
GLYR1	5.22704	4.28597	0.94107
SMEK2	6.65868	5.7195	0.93918
KMT2E	8.87954	7.94084	0.9387
MLL5	8.87954	7.94084	0.9387
MSL1	9.73454	8.79627	0.93827
ZRANB3	3.8545	2.92365	0.93085
SETDB2	5.3654	4.43721	0.92819
YY1	10.2377	9.31084	0.92686
NCOR2	5.84762	4.92321	0.92441
WHSC1L1	8.46385	7.5407	0.92315
CECR2	5.05069	4.13217	0.91852
EID2B	6.62021	5.70316	0.91705
ZNF541	5.7419	4.82517	0.91673
RERE	5.59848	4.68343	0.91505
KDM1A	6.40255	5.4896	0.91295
NFX1	5.04095	4.13398	0.90697
PPARGC1A	4.29337	3.39279	0.90058
SIN3A	5.99285	5.09336	0.89949
HP1BP3	10.4433	9.54409	0.89921
ACTL6B	6.44198	5.54369	0.89829
ING5	8.40711	7.51101	0.8961
TLK2	6.56862	5.6754	0.89322
ING2	4.12491	3.23199	0.89292
JMJD5	4.12966	3.23749	0.89217
KDM8	4.12966	3.23749	0.89217
KDM5C	6.67465	5.79441	0.88024
KDM5A	7.24108	6.36105	0.88003
MTA3	5.82463	4.94511	0.87952
LIN9	7.74554	6.86656	0.87898
TBL1XR1	7.74554	6.86656	0.87898
SCML4	5.37798	4.50029	0.87769
RNF8	4.86462	3.9873	0.87732
PRDM15	5.74797	4.87443	0.87354
C11orf30	5.78729	4.9152	0.87209
TRIM66	5.62788	4.75853	0.86935
KIAA1310	4.44921	3.59237	0.85684
UBE2A	11.0681	10.2114	0.8567
ZMYND8	10.3873	9.53394	0.85336
GATAD1	9.30174	8.45524	0.8465
HDGFRP3	7.63591	6.79203	0.84388
NCOA6	10.0112	9.16844	0.84276
PRDM4	8.75878	7.91669	0.84209
ZNF516	7.63575	6.79536	0.84039
JMJD1C	5.41531	4.57671	0.8386
ARID4A	6.80015	5.96589	0.83426
FOXP2	4.23636	3.4031	0.83326
PRKAG2	5.7279	4.89522	0.83268
JMJD6	4.22695	3.39641	0.83054
MAP3K7	8.41546	7.58694	0.82852
SF3B1	8.91293	8.08673	0.8262
HMGN4	11.915	11.0916	0.8234
CHD9	9.36927	8.54853	0.82074
APBB1	6.17664	5.35689	0.81975
EXOSC2	5.70002	4.88106	0.81896
NEK6	4.92725	4.1118	0.81545
PCGF2	9.14775	8.33317	0.81458
TRDMT1	4.7548	3.94406	0.81074
HIRA	9.95774	9.14751	0.81023
TADA2B	8.01927	7.21112	0.80815
USP3	7.99502	7.18771	0.80731
MBD3L1	5.32872	4.52179	0.80693
PRDM16	3.91353	3.10714	0.80639
PRKCB	4.40027	3.59656	0.80371
PRDM5	5.2582	4.45578	0.80242
L3MBTL3	7.85966	7.05926	0.8004
ERBB4	3.73175	2.93159	0.80016
SMARCE1	6.25479	5.45467	0.80012
RCOR3	8.035	7.23682	0.79818
PRDM8	6.10536	5.30833	0.79703
PARG	5.63414	4.83916	0.79498
SMARCB1	6.51215	5.7195	0.79265
RNF17	3.81838	3.03174	0.78664
RSF1	8.2815	7.4951	0.7864
SETD1A	6.15533	5.37208	0.78325
MINA	6.84618	6.06311	0.78307
IKZF1	3.93084	3.14915	0.78169
MAZ	4.97455	4.19291	0.78164
CDYL2	6.76923	5.98774	0.78149
DPF3	6.24409	5.46342	0.78067
AEBP2	10.5099	9.73201	0.77789
MLLT10	4.46132	3.68523	0.77609
CLOCK	5.46217	4.68749	0.77468
ADNP	10.2613	9.48666	0.77464
DAXX	8.55738	7.78495	0.77243
MUM1	7.48228	6.71268	0.7696
PHC3	7.37598	6.60658	0.7694
MSH6	5.11256	4.34419	0.76837
PHF6	10.8644	10.0972	0.7672
SMARCA5	10.0149	9.24896	0.76594
HR	7.08322	6.3176	0.76562
CUL3	4.14136	3.37577	0.76559
SETD4	5.35804	4.59822	0.75982
RNF168	4.2587	3.50166	0.75704
L3MBTL4	4.36811	3.6135	0.75461
PPP4R2	10.4773	9.72303	0.75427
RNF2	6.72672	5.97546	0.75126
GATAD2A	4.4832	3.73203	0.75117
RNMTL1	8.21382	7.4642	0.74962
LEO1	9.65964	8.91709	0.74255
ASXL1	6.57106	5.82956	0.7415
SAP18	7.59686	6.85763	0.73923
BCORL1	5.39559	4.65652	0.73907
ARID2	4.96039	4.22248	0.73791
CDC73	9.8296	9.09264	0.73696
PRDM14	6.37113	5.63494	0.73619
SMARCAL1	8.76715	8.03276	0.73439
TAF1	6.58338	5.85046	0.73292
PRMT8	5.9863	5.25343	0.73287
NFYB	8.31885	7.58728	0.73157
BRPF3	5.27352	4.54212	0.7314
L3MBTL1	6.09944	5.37186	0.72758
AFF1	5.62788	4.90123	0.72665
PHF7	6.34378	5.62287	0.72091
CUL4A	10.7263	10.0061	0.7202
JDP2	7.80841	7.09182	0.71659
LOXL2	5.32817	4.61204	0.71613
JHDM1D	6.38911	5.67365	0.71546
KDM7A	6.38911	5.67365	0.71546
TAF8	5.46717	4.75256	0.71461
HCFC1	6.21551	5.50188	0.71363
PRDM6	6.56949	5.85742	0.71207
NSD1	5.05473	4.34419	0.71054
PHF15	3.32779	2.61933	0.70846
ZHX1	8.77392	8.06787	0.70605
USP36	7.31057	6.60594	0.70463
FOXP1	9.77134	9.06713	0.70421
SAFB	6.11863	5.41583	0.7028
PHC2	11.3057	10.608	0.6977
TET2	7.61758	6.92029	0.69729
UHRF2	10.0915	9.39694	0.69456
SFPQ	6.11773	5.42523	0.6925
SS18L1	9.17686	8.48487	0.69199
SETD7	4.6727	3.98179	0.69091
KDM6A	4.12611	3.43615	0.68996
CBX2	6.52098	5.83231	0.68867
PBRM1	6.73166	6.04465	0.68701
RARA	6.93037	6.24377	0.6866
WAC	11.0792	10.3928	0.6864
NAP1L2	6.97487	6.28954	0.68533
PSIP1	10.6486	9.9642	0.6844
KIAA1267	4.13474	3.4549	0.67984
NCOA2	4.89611	4.221	0.67511
GTF3C4	8.58974	7.91621	0.67353
MECP2	6.64073	5.9702	0.67053
SUV420H1	7.74899	7.07879	0.6702
SF3B3	7.07918	6.40962	0.66956
SMEK1	5.49843	4.83196	0.66647
USP7	6.91091	6.24868	0.66223
YEATS2	8.79337	8.1318	0.66157
ZCWPW1	6.51827	5.85742	0.66085
NIPBL	7.78471	7.12558	0.65913
ZMYM3	6.98469	6.32666	0.65803
BAZ2B	3.39445	2.73808	0.65637
ATF7IP2	4.93588	4.27967	0.65621
SMARCD3	5.53039	4.87443	0.65596
MYST4	5.8906	5.23475	0.65585
TOP2B	10.872	10.2169	0.6551
SP140	4.31109	3.65869	0.6524
DZIP3	8.05773	7.40707	0.65066
NASP	7.77074	7.1204	0.65034
EPC1	6.80257	6.15508	0.64749
FOXP3	7.37453	6.72738	0.64715
KMT2C	4.36181	3.71492	0.64689
MLL3	4.36181	3.71492	0.64689
TARBP1	9.3225	8.67943	0.64307
HDAC6	5.32576	4.68343	0.64233
PHIP	2.88883	2.24833	0.6405
C14orf169	8.09509	7.45492	0.64017
SUV420H2	7.14082	6.5029	0.63792
PRDM11	6.18164	5.54573	0.63591
FBXO44	6.46737	5.83231	0.63506
UBE2D3	8.05612	7.42247	0.63365
PADI4	3.1149	2.48368	0.63122
GFI1	4.93591	4.30568	0.63023
TCF20	6.43605	5.81045	0.6256
SUPT3H	8.52464	7.89919	0.62545
ARRB1	5.3395	4.71651	0.62299
ZZZ3	9.73659	9.11483	0.62176
WSB2	11.5261	10.9055	0.6206
TADA2A	6.30713	5.68961	0.61752
EPC2	8.32683	7.71095	0.61588
USP15	9.61193	8.99631	0.61562
PRMT10	7.96325	7.34814	0.61511
MYSM1	8.34799	7.73324	0.61475
RAI1	6.26941	5.65516	0.61425
SMYD1	4.59425	3.98179	0.61246
ATXN7	7.56541	6.9541	0.61131
ZNF217	10.7923	10.1832	0.6091
KDM4B	7.56296	6.95931	0.60365
EZH1	5.49939	4.89941	0.59998
RBBP5	8.71867	8.11904	0.59963
MEAF6	10.348	9.74839	0.59961
DIDO1	7.98227	7.38351	0.59876
PHF12	4.2757	3.67906	0.59664
KMT2B	7.51573	6.92029	0.59544
MLL2	7.51573	6.92029	0.59544
CSNK2A1	6.00838	5.41546	0.59292
SPOP	9.17134	8.57903	0.59231
DNMT3A	5.1057	4.51417	0.59153
KDM5D	3.87675	3.28798	0.58877
MECOM	2.84811	2.26647	0.58164
SETMAR	6.5002	5.92231	0.57789
EHMT1	9.95847	9.38211	0.57636
ZFP57	6.14642	5.57016	0.57626
SMYD2	6.20767	5.63795	0.56972
C20orf20	10.2123	9.64349	0.56881
NPTXR	4.55676	3.98814	0.56862
PHC1	7.0815	6.51348	0.56802
PWWP2A	6.71315	6.14719	0.56596
IKBKAP	10.5832	10.0176	0.5656
SUV39H2	4.31492	3.74933	0.56559
ASH1L	9.58083	9.02457	0.55626
HMG20A	9.21287	8.65984	0.55303
CREBBP	5.42552	4.87443	0.55109
USP46	6.94217	6.39316	0.54901
NOC2L	6.509	5.96144	0.54756
MBD3L2	5.44535	4.89782	0.54753
RLIM	6.0745	5.52735	0.54715
BRD7	4.52837	3.98179	0.54658
SHPRH	8.6103	8.06593	0.54437
DND1	6.83239	6.28929	0.5431
MLLT1	4.99801	4.45707	0.54094
TDRD9	3.46121	2.92365	0.53756
INO80D	6.84288	6.30588	0.537
PHF1	9.76853	9.23181	0.53672
KDM4C	3.55323	3.01654	0.53669
EP300	8.39039	7.85475	0.53564
ZNF532	5.5813	5.0466	0.5347
ACTL6A	10.8184	10.2845	0.5339
ATAD2B	3.68235	3.14922	0.53313
PRKAA2	3.36802	2.83631	0.53171
FOXP4	6.81931	6.28762	0.53169
EP400	5.62413	5.09401	0.53012
ACTR3B	7.36589	6.83615	0.52974
FBRS	7.48967	6.96057	0.5291
ING3	4.32176	3.79306	0.5287
NCL	5.106	4.57863	0.52737
CDY1	2.90216	2.37761	0.52455
DR1	11.2854	10.762	0.5234
PRDM2	8.84109	8.32311	0.51798
MYST3	3.56808	3.05035	0.51773
EHMT2	6.99966	6.4823	0.51736
CDY2A	3.59061	3.07462	0.51599
HDAC2	11.6495	11.1392	0.5103
AICDA	3.63808	3.13012	0.50796
SIRT3	7.9197	7.41308	0.50662
PCMT1	10.4892	9.98359	0.50561
TAF2	10.5422	10.0379	0.5043
TDRD1	3.46704	2.96402	0.50302
HDAC5	6.89209	6.38947	0.50262
NAP1L3	3.18148	2.67934	0.50214
EID2	9.10235	8.60086	0.50149
LOXL4	6.03863	5.53792	0.50071
FMR1	10.0665	9.56671	0.49979
ARID4B	9.94268	9.44534	0.49734
RAD54B	6.95852	6.46193	0.49659
EYA4	3.7489	3.25587	0.49303
RBBP4	3.44596	2.9558	0.49016
MBD6	6.59677	6.10678	0.48999
ZMYND11	9.64548	9.15676	0.48872
TLE2	5.98827	5.50289	0.48538
CHD1	9.75087	9.2664	0.48447
HDAC10	6.23488	5.75046	0.48442
NPM2	7.12315	6.64536	0.47779
MSL3	6.87773	6.39995	0.47778
CDYL	8.99843	8.52571	0.47272
WDR82	11.4829	11.0153	0.4676
MSL2	8.36592	7.89852	0.4674
UBE2D1	7.59575	7.13071	0.46504
SIN3B	4.68068	4.21609	0.46459
RING1	8.97473	8.51378	0.46095
NCOR1	7.3145	6.85564	0.45886
BRE	8.84846	8.3905	0.45796
ASF1A	9.04945	8.59583	0.45362
SFMBT1	4.37568	3.92321	0.45247
SRSF1	5.01426	4.56369	0.45057
SMARCAD1	9.59367	9.14627	0.4474
EYA1	4.898	4.45252	0.44548
RPH3A	6.83456	6.3897	0.44486
PHF11	5.61379	5.1723	0.44149
APOBEC1	4.91084	4.46965	0.44119
KDM1B	3.52854	3.08786	0.44068
CHEK1	8.78333	8.34293	0.4404
MGA	7.50986	7.07302	0.43684
BAZ1B	5.82707	5.39163	0.43544
KAT2A	8.89414	8.45992	0.43422
UBE2H	10.7614	10.3274	0.434
BAP1	8.28943	7.85606	0.43337
MORF4L1	12.9083	12.4762	0.4321
DPPA3	2.77285	2.3411	0.43175
RNF217	3.35157	2.91989	0.43168
MASTL	12.0327	11.6012	0.4315
SETD5	3.87464	3.44656	0.42808
RAG2	2.7387	2.31601	0.42269
DNTTIP2	12.9136	12.4917	0.4219
FAM175B	9.4446	9.02278	0.42182
BRD8	4.25322	3.83175	0.42147
HIRIP3	4.94369	4.52567	0.41802
C12orf41	9.24977	8.83333	0.41644
MBD1	9.06109	8.64488	0.41621
USP44	3.3284	2.9134	0.415
BRD1	8.55585	8.14117	0.41468
ENY2	5.0305	4.61629	0.41421
DHX9	7.44234	7.03438	0.40796
MBD2	3.78741	3.37984	0.40757
FBRSL1	5.28165	4.87654	0.40511
SATB1	7.05603	6.65117	0.40486
FKBP2	10.1818	9.78548	0.39632
ACTR6	4.5272	4.13217	0.39503
PHF20L1	8.31057	7.91666	0.39391
MTA1	10.0485	9.6546	0.3939
C2orf60	6.69682	6.30527	0.39155
TYW5	6.69682	6.30527	0.39155
MYO1C	9.34225	8.95098	0.39127
MYST1	9.45765	9.06739	0.39026
RCOR1	10.1201	9.73031	0.38979
APOBEC3F	6.5447	6.15508	0.38962
ACTR8	6.53227	6.144	0.38827
DNAJC2	10.4811	10.0982	0.3829
TNP2	2.76031	2.37761	0.3827
FBXL19	7.00869	6.62684	0.38185
BAZ1A	10.0366	9.65506	0.38154
PRDM9	3.49339	3.11721	0.37618
BRMS1L	8.25104	7.87792	0.37312
ATN1	4.93582	4.56369	0.37213
BAZ2A	7.64471	7.27325	0.37146
CTR9	10.1211	9.75562	0.36548
ZBTB33	9.93375	9.57087	0.36288
ACTR5	7.93278	7.57014	0.36264
ATR	4.4783	4.11655	0.36175
BRWD3	6.2719	5.91645	0.35545
APEX1	12.0664	11.7134	0.353
HLCS	6.04794	5.69511	0.35283
CTBP1	5.49689	5.14571	0.35118
TAF5L	8.31162	7.96109	0.35053
CIR1	8.18148	7.83365	0.34783
HCFC2	6.70194	6.35525	0.34669
CLNS1A	12.9384	12.5933	0.3451
CHD5	3.55802	3.21454	0.34348
TRIM33	9.216	8.87649	0.33951
SMARCD1	5.64593	5.30715	0.33878
LBR	10.858	10.5227	0.3353
UTY	4.78779	4.45252	0.33527
YAF2	3.75876	3.42917	0.32959
PRR14	7.93357	7.6077	0.32587
KDM2A	10.4429	10.1176	0.3253
USP16	9.21672	8.89151	0.32521
BRPF1	7.93741	7.61781	0.3196
NAT15	9.62775	9.30982	0.31793
PCGF6	8.41672	8.10623	0.31049
PRDM7	5.20543	4.89551	0.30992
SMYD5	6.84209	6.53354	0.30855
SCML2	9.5629	9.25519	0.30771
RPS6KA5	2.76595	2.45889	0.30706
MTF2	6.10015	5.7967	0.30345
ZBTB7C	5.98789	5.68787	0.30002
NBN	9.84663	9.54823	0.2984
TAF12	9.17491	8.87888	0.29603
RRP8	3.68845	3.39502	0.29343
SMNDC1	11.206	10.9158	0.2902
SETD6	7.84821	7.57073	0.27748
EXOSC1	4.72255	4.44582	0.27673
INO80	6.76517	6.48895	0.27622
CBX4	10.2244	9.95187	0.27253
CDK3	6.57853	6.3081	0.27043
PHF3	10.2603	9.99003	0.27027
BRCC3	8.5155	8.24782	0.26768
RNMT	7.78535	7.51931	0.26604
SMYD4	7.70827	7.44278	0.26549
ING4	7.77827	7.51614	0.26213
KIAA1045	5.00967	4.74859	0.26108
ANP32E	10.4685	10.2083	0.2602
APOBEC2	5.4817	5.22202	0.25968
CYP11A1	5.12787	4.87443	0.25344
TDRD10	4.40616	4.15806	0.2481
SIRT6	7.63147	7.38394	0.24753
NPM1	14.1279	13.8804	0.2475
LRWD1	8.36162	8.12224	0.23938
PARP3	3.93106	3.69582	0.23524
UBE2N	9.37671	9.14177	0.23494
TET1	5.07028	4.84084	0.22944
HDGFL1	6.95352	6.72505	0.22847
HINFP	7.51376	7.28915	0.22461
E2F6	8.65548	8.43113	0.22435
SMN1	9.98374	9.7657	0.21804
TRIM16	9.0566	8.84161	0.21499
DEK	3.20332	2.98852	0.2148
UBN1	9.32051	9.10659	0.21392
ATAT1	5.60364	5.39163	0.21201
BANP	9.2018	8.99159	0.21021
EXOSC8	10.3858	10.1811	0.2047
AIRE	6.23902	6.03764	0.20138
A1CF	5.16336	4.96819	0.19517
CBX6	9.46918	9.27462	0.19456
JARID2	9.08814	8.89734	0.1908
TDRD12	4.93141	4.74285	0.18856
CHD8	7.28023	7.09349	0.18674
ALKBH1	7.99025	7.80426	0.18599
ANP32B	12.7797	12.5999	0.1798
SKP1	7.88669	7.71409	0.1726
MBIP	8.19119	8.03189	0.1593
SCMH1	7.29711	7.13986	0.15725
TAF9	10.362	10.2058	0.1562
DDX21	12.0899	11.9354	0.1545
RPS6KA3	9.62646	9.47367	0.15279
PRKAB2	6.53363	6.3856	0.14803
HDAC11	7.08798	6.94392	0.14406
TOP2A	3.90122	3.7574	0.14382
KDM3B	8.83428	8.69663	0.13765
PHF16	7.97734	7.8398	0.13754
BAHD1	6.97125	6.83704	0.13421
PRKAG3	4.99232	4.86309	0.12923
UIMC1	8.98689	8.86502	0.12187
SENP1	7.46919	7.34977	0.11942
RMI1	8.63427	8.51515	0.11912
PPP2CA	8.00904	7.89251	0.11653
CBX1	10.5271	10.4121	0.115
XRCC1	7.07663	6.97887	0.09776
TAF6	7.73777	7.64266	0.09511
PRMT3	9.89379	9.79874	0.09505
WHSC1	7.98346	7.89034	0.09312
DPF2	10.9543	10.8616	0.0927
RAG1	3.70538	3.6135	0.09188
DNMT3L	5.7914	5.70302	0.08838
HDAC7	4.99196	4.9152	0.07676
BRD9	4.77351	4.69815	0.07536
TNP1	5.72865	5.66022	0.06843
BRDT	3.21608	3.14922	0.06686
THUMPD2	8.69932	8.63447	0.06485
TADA3	4.68933	4.6368	0.05253
PRDM12	6.15932	6.10978	0.04954
SETD1B	9.7226	9.67674	0.04586
RNF20	2.9407	2.8996	0.0411
HMGN1	12.8872	12.8464	0.0408
CHUK	8.91328	8.87732	0.03596
YEATS4	9.1506	9.11971	0.03089
PRMT6	8.34804	8.31731	0.03073
ZNHIT1	9.96078	9.93223	0.02855
JMJD8	7.58828	7.56594	0.02234
INTS12	8.9866	8.9659	0.0207
DMAP1	8.91109	8.90639	0.0047
PLA2G4B	7.89611	7.89593	0.00018
TAF1L	4.58026	4.58838	-0.00812
APOBEC3A	3.93705	3.95363	-0.01658
ZNF687	11.7425	11.76	-0.0175
KEAP1	9.19015	9.21634	-0.02619
PHF13	8.3118	8.33848	-0.02668
SIRT2	7.22601	7.25396	-0.02795
CHRAC1	7.60961	7.64092	-0.03131
KDM4A	7.63609	7.66782	-0.03173
BRD2	8.3318	8.36396	-0.03216
ASH2L	9.30309	9.33576	-0.03267
KDM2B	8.27182	8.30571	-0.03389
STK31	3.2649	3.29942	-0.03452
AURKC	6.17345	6.24526	-0.07181
HDAC3	9.21096	9.28457	-0.07361
CTCFL	2.95173	3.02647	-0.07474
C17orf49	11.8934	11.9697	-0.0763
CBX8	5.49179	5.58429	-0.0925
GADD45G	6.13836	6.23387	-0.09551
SS18L2	10.0771	10.1751	-0.098
ATXN7L3	7.42713	7.52782	-0.10069
SUDS3	8.72424	8.83056	-0.10632
FBL	12.2944	12.401	-0.1066
PAF1	7.99025	8.09723	-0.10698
TRMT11	10.5114	10.6216	-0.1102
CDK5	8.29665	8.40864	-0.11199
PRDM13	3.15658	3.27066	-0.11408
RAD54L2	7.35557	7.47323	-0.11766
CHAF1B	7.16263	7.28244	-0.11981
DNMT3B	6.67019	6.79234	-0.12215
TFPT	7.74347	7.86812	-0.12465
RBBP7	12.0334	12.1632	-0.1298
CTCF	9.12221	9.25739	-0.13518
MLH1	10.1236	10.2621	-0.1385
KDM4A	4.11027	4.2547	-0.14443
USP11	8.26817	8.41567	-0.1475
CHD3	7.58447	7.75596	-0.17149
SETDB1	7.82475	7.99625	-0.1715
CSNK2B	10.8034	10.9764	-0.173
INO80E	7.36813	7.5412	-0.17307
RBX1	11.2073	11.3828	-0.1755
TERF2IP	9.50755	9.69384	-0.18629
VPS72	9.44504	9.6314	-0.18636
CDK7	10.2359	10.4226	-0.1867
SHMT2	8.5308	8.7176	-0.1868
SAP130	8.3589	8.54725	-0.18835
HDGF	12.1214	12.3152	-0.1938
DPY30	10.9435	11.1468	-0.2033
PRDM10	7.81532	8.02145	-0.20613
PADI2	5.25765	5.46406	-0.20641
MBD3	8.70833	8.91626	-0.20793
TDRD7	7.38939	7.60239	-0.213
SETD8	6.17334	6.3969	-0.22356
RPA3	10.8394	11.0727	-0.2333
HIF1AN	7.32753	7.56458	-0.23705
CBX3	8.03015	8.27218	-0.24203
HDGF	10.5271	10.7725	-0.2454
SMARCC1	7.24211	7.49127	-0.24916
CXXC1	6.57795	6.82831	-0.25036
SIRT2	4.1514	4.41585	-0.26445
EYA2	6.06098	6.32666	-0.26568
ZGPAT	7.72026	7.98872	-0.26846
PAXIP1	8.42329	8.69255	-0.26926
SET	12.279	12.5536	-0.2746
CUL1	6.49082	6.77581	-0.28499
MTA2	5.68289	5.9702	-0.28731
H2AFZ	13.1787	13.4689	-0.2902
YWHAB	11.4426	11.7352	-0.2926
HMGN3	11.5575	11.8563	-0.2988
SND1	9.91433	10.215	-0.30067
TDRD5	3.23525	3.53744	-0.30219
CCDC101	7.66592	7.97448	-0.30856
MEN1	8.0127	8.32152	-0.30882
UBR7	8.43457	8.75216	-0.31759
GTF2I	5.60994	5.92909	-0.31915
CARM1	7.62803	7.94831	-0.32028
HAT1	10.3711	10.6933	-0.3222
ELP4	8.36027	8.68442	-0.32415
CDK2	3.35817	3.68857	-0.3304
PARP1	10.4878	10.8213	-0.3335
RYBP	8.11367	8.44888	-0.33521
HMGN2	13.1496	13.4868	-0.3372
RUVBL2	5.17198	5.51368	-0.3417
RUVBL1	10.2872	10.6312	-0.344
C19orf62	9.52399	9.87407	-0.35008
ARNTL	6.25231	6.60318	-0.35087
CBX7	6.88682	7.24123	-0.35441
ZNF592	6.25546	6.62067	-0.36521
EZH2	8.47178	8.83913	-0.36735
PKN1	6.29661	6.67412	-0.37751
CHD4	9.27536	9.65434	-0.37898
PRKAG1	9.78961	10.1702	-0.38059
PHF5A	9.3906	9.77122	-0.38062
RPS6KA4	8.24182	8.62832	-0.3865
POLE3	10.1019	10.4956	-0.3937
MOV10	7.80035	8.19654	-0.39619
HSPBAP1	7.36329	7.76045	-0.39716
ZGPAT	7.78135	8.18092	-0.39957
PYGO2	6.94641	7.34979	-0.40338
HMGB1	11.2849	11.6911	-0.4062
SETD8	7.13174	7.54262	-0.41088
TAF3	6.28136	6.6974	-0.41604
SETD3	5.9963	6.42108	-0.42478
MYST2	8.06064	8.48905	-0.42841
SUPT6H	6.86553	7.29524	-0.42971
PRMT7	6.40515	6.85391	-0.44876
NAP1L4	8.89366	9.34583	-0.45217
TTK	9.03097	9.48636	-0.45539
POGZ	5.96538	6.42108	-0.4557
SSRP1	10.6934	11.1518	-0.4584
TAF5	7.63236	8.09169	-0.45933
UBE2E1	4.03694	4.50298	-0.46604
PCGF1	6.63559	7.1023	-0.46671
PRKDC	8.84057	9.31314	-0.47257
ERCC6L	7.42158	7.89736	-0.47578
TP53BP1	4.49353	4.97371	-0.48018
ING1	6.78224	7.26372	-0.48148
BUB1	4.77305	5.25488	-0.48183
PELP1	6.80561	7.28915	-0.48354
NAT10	9.04846	9.53329	-0.48483
TTF2	2.72658	3.21434	-0.48776
ANKRD32	8.12171	8.61041	-0.4887
C3orf75	7.80513	8.29583	-0.4907
KAT5	8.51519	9.00713	-0.49194
PCNA	12.1623	12.6577	-0.4954
JMJD4	4.98356	5.48743	-0.50387
HDAC1	10.6892	11.2004	-0.5112
PHRF1	4.69777	5.21006	-0.51229
EXOSC9	9.34005	9.8555	-0.51545
SMARCD2	9.00263	9.52673	-0.5241
BRMS1	8.55373	9.08035	-0.52662
APOBEC3D	4.91105	5.44567	-0.53462
MDC1	8.33662	8.87183	-0.53521
LAS1L	6.11217	6.64959	-0.53742
DDB1	10.6239	11.1665	-0.5426
C16orf53	8.18957	8.73462	-0.54505
DTX3L	8.50427	9.07752	-0.57325
YWHAZ	10.908	11.4904	-0.5824
SPEN	4.80389	5.38671	-0.58282
TAF10	3.76031	4.34787	-0.58756
JARID2	9.09667	9.68892	-0.59225
PCGF3	6.62785	7.23682	-0.60897
PRKAB1	5.18336	5.79349	-0.61013
CIT	7.59979	8.21022	-0.61043
VRK1	9.06923	9.68546	-0.61623
L3MBTL2	6.00058	6.61725	-0.61667
FKBP1A	8.82208	9.44379	-0.62171
CHD7	6.90649	7.53106	-0.62457
SRSF3	11.0865	11.713	-0.6265
TAF4	8.27635	8.90333	-0.62698
SUV39H1	7.00122	7.62879	-0.62757
PHF23	7.25296	7.88065	-0.62769
DDB2	8.93226	9.56165	-0.62939
ASXL2	3.47078	4.10075	-0.62997
IKZF3	3.59969	4.23062	-0.63093
BRCA2	5.84901	6.4846	-0.63559
G2E3	8.2774	8.9205	-0.6431
PADI3	5.68256	6.3301	-0.64754
BARD1	6.54771	7.20137	-0.65366
RAD54L	7.12697	7.79055	-0.66358
AURKA	10.6474	11.3172	-0.6698
HSPA1B	9.90536	10.5808	-0.67544
SSRP1	10.0879	10.7712	-0.6833
ACACA	9.28833	9.9754	-0.68707
DNMT1	10.4095	11.0987	-0.6892
PRMT1	11.4032	12.1059	-0.7027
UHRF1	9.91631	10.6246	-0.70829
SMYD3	9.24224	9.95412	-0.71188
PPM1G	8.95439	9.66909	-0.7147
CHAF1A	8.38145	9.10135	-0.7199
HSPA1A	9.98472	10.7079	-0.72318
FBXW9	6.96993	7.70028	-0.73035
DAPK3	4.5436	5.27942	-0.73582
PBK	9.30323	10.0392	-0.73597
INO80C	9.34356	10.0871	-0.74354
ETV6	7.2555	8.0045	-0.749
UBE2T	10.1485	10.9054	-0.7569
EXOSC5	8.64059	9.40585	-0.76526
RCC1	8.57234	9.34124	-0.7689
MAX	7.18329	7.95385	-0.77056
BAHCC1	4.38585	5.15875	-0.7729
TAF6L	4.68548	5.46342	-0.77794
C17orf81	8.5562	9.33672	-0.78052
APOBEC3B	8.1944	8.98652	-0.79212
MCRS1	7.43421	8.22724	-0.79303
BRCA1	8.46533	9.26069	-0.79536
MYBBP1A	6.90309	7.71118	-0.80809
LOXL3	6.37695	7.1896	-0.81265
EXOSC7	7.31835	8.13431	-0.81596
UBE2B	4.02212	4.83916	-0.81704
ANP32A	8.98844	9.8075	-0.81906
SP100	4.0912	4.9152	-0.824
USP22	3.95059	4.78912	-0.83853
TRIM28	8.76383	9.60657	-0.84274
WDR77	8.58019	9.42391	-0.84372
SP1	8.68945	9.53334	-0.84389
MAPKAPK3	9.46243	10.3102	-0.84777
EXOSC4	9.58893	10.4423	-0.85337
GSG2	6.13327	6.98743	-0.85416
BRD4	8.63125	9.48636	-0.85511
TDRKH	6.40821	7.26556	-0.85735
TFDP1	7.43657	8.29556	-0.85899
PDP1	10.6282	11.5046	-0.8764
WDR5	7.92447	8.80129	-0.87682
PHF19	8.23717	9.12149	-0.88432
SRCAP	6.99397	7.88144	-0.88747
SENP3	6.2546	7.14352	-0.88892
NFRKB	5.65217	6.54358	-0.89141
PRMT5	9.26077	10.18	-0.91923
GFI1B	4.2559	5.17525	-0.91935
CDK1	9.52789	10.4577	-0.92981
PRPF31	7.47955	8.422	-0.94245
YWHAE	7.15307	8.09964	-0.94657
LOXL1	6.49814	7.44499	-0.94685
NFYC	6.44255	7.40069	-0.95814
VDR	8.23357	9.19909	-0.96552
INO80B	5.39904	6.36539	-0.96635
TCF19	6.90488	7.87304	-0.96816
PPP4C	8.52763	9.49952	-0.97189
SIRT7	7.49304	8.47689	-0.98385
RAD51	8.11544	9.10863	-0.99319
DOT1L	5.71581	6.71393	-0.99812
NFKBIL2	5.90956	6.91005	-1.00049
ORC1	6.496	7.4975	-1.0015
PARP2	8.13684	9.14184	-1.005
SMARCC2	3.57853	4.62539	-1.04686
HJURP	8.84071	9.89716	-1.05645
HMG20B	7.98046	9.0631	-1.08264
TRIM27	7.21378	8.30717	-1.09339
TRRAP	4.52701	5.63494	-1.10793
APOBEC3C	8.87383	10.0215	-1.14767
CHD1L	4.22241	5.37435	-1.15194
HELLS	7.46901	8.64694	-1.17793
UBR5	6.93149	8.11265	-1.18116
USP21	6.98185	8.17284	-1.19099
CDC6	7.45311	8.65388	-1.20077
WHSC1	5.8016	7.01495	-1.21335
ACTB	10.9751	12.194	-1.2189
EXOSC6	5.97977	7.20784	-1.22807
ASF1B	6.67929	7.9219	-1.24261
NPAS2	5.87684	7.13536	-1.25852
KIAA0182	6.61809	7.87901	-1.26092
PRKCD	6.89209	8.23441	-1.34232
AKAP1	6.11796	7.54015	-1.42219
APOBEC3G	8.64565	10.1132	-1.46755
TP53	6.54801	8.02315	-1.47514
ATAD2	8.79963	10.3108	-1.51117
SP110	6.60994	8.19233	-1.58239
BPTF	5.39714	6.98569	-1.58855
AURKB	7.24418	9.15572	-1.91154
FOXA1	5.12674	7.19392	-2.06718
PCGF5	5.83479	7.94057	-2.10578
HDAC9	5.46108	8.19498	-2.7339
AUTS2	3.71729	7.23731	-3.52002
